# Supplementary material for: Metagenomics-Toolkit: the flexible and efficient cloud-based metagenomics workflow featuring machine learning-enabled resource allocation
Source: NAR Genom Bioinform. 2025 Jul 17;7(3):lqaf093. doi: 10.1093/nargab/lqaf093 (PMC12267984; doi:10.1093/nargab/lqaf093)
Supplement: lqaf093_Supplemental_Files [file lqaf093_supplemental_files.zip]

Archive with 2 entries (2 files):
- supplementary_figures_R2.pdf
- supplementary_tables.xlsx.zip
